# Supplementary material for: A planetary health perspective on the translation of climate change research into public health policy and practice: A scoping review protocol
Source: PLoS One. 2024 Mar 13;19(3):e0295931. doi: 10.1371/journal.pone.0295931 (PMC10936763; doi:10.1371/journal.pone.0295931)
Supplement: S3 File — (XLSX) [file pone.0295931.s003.xlsx]

## Sheet: Sheet1
Knowledge Translation and Climate Change
Author	Date of publication	Title	Setting	Population/stakeholders	Knowledge translation strategy	Aspect of climate change	Key message	outcome	conclusion
